# Supplementary material for: Effects of Ganjianglingzhu Decoction on Lean Non-Alcoholic Fatty Liver Disease in Mice Based on Untargeted Metabolomics
Source: Pharmaceuticals (Basel). 2024 Apr 15;17(4):502. doi: 10.3390/ph17040502 (PMC11053674; doi:10.3390/ph17040502)
Supplement: Supplementary file 1 [file pharmaceuticals-17-00502-s001.zip]

Archive with 1 entries (1 files):
- pharmaceuticals-2886773-supplementary.pdf
